# Supplementary material for: Simple yet effective: Historical proximity variables improve the species distribution models for invasive giant hogweed (Heracleum mantegazzianum s.l.) in Poland
Source: PLoS One. 2017 Sep 19;12(9):e0184677. doi: 10.1371/journal.pone.0184677 (PMC5604976; doi:10.1371/journal.pone.0184677)
Supplement: S1 Table — Detailed metadata can be found at http://worldgrids.org/doku.php/wiki:layers. (XLS) [file pone.0184677.s001.xls]

## Sheet: Arkusz1
	S1 Table. The list of worldgrids.org layers used as environmental predictors in the analyses. Detailed metadata can be found at http://worldgrids.org/doku.php/wiki:layers
	Group	Variable name	Variable description
	Biodiversity and human impact maps	iflgre3a	Intact forest landscapes based on Greenpeace
	Climatic and meteorological images	tdhmod3a	Maximum value of the 8-day MODIS day-time LST time series data
		tdlmod3a	Minimum value of the 8-day MODIS day-time LST time series data
		tdmmod3a	Mean value the 8-day MODIS day-time LST time series data
		tdsmod3a	Standard deviation of the 8-day MODIS day-time LST time series data
		tnmmod3a	Mean value the 8-day MODIS night-time LST time series data
		tnsmod3a	Standard deviation of the 8-day MODIS night-time LST time series data
		tx1mod3a.1	Mean value of the 8-day MODIS day-time LST time series data for Dec/Jan
		tx1mod3a.2	Mean value of the 8-day MODIS day-time LST time series data for Dec/Jan
		tx1mod3a.3	Mean value of the 8-day MODIS day-time LST time series data for Dec/Jan
	DEM-derived parameters	DEMSRE3a	Global Relief Model based on SRTM 30+ and ETOPO DEM at 1/120 arcdeegres
		inmsre3a	Mean potential incoming solar radiation derived in SAGA GIS
		inssre3a	Standard deviation of the potential incoming solar radiation derived in SAGA GIS
		l3pobi3b	Physiographic landform units (SCALA project)
		opisre3a	SAGA Topopgraphic Openess Index derived using the DEMSRE3
		SLPSRT3a	Slope map in percent derived using the DEMSRE3
		twisre3a	SAGA Topographic Wetness Index derived using the DEMSRE3
	Geological and parent material maps	geaisg3a	Geological ages based on the surface geology
	Harmonized World Soil Database WRB groups	gabhws3a	Percent coverage Albeluvisols
		gachws3a	Percent coverage Acrisols
		galhws3a	Percent coverage Alisols
		ganhws3a	Percent coverage Andosols
		garhws3a	Percent coverage Arenosols
		gathws3a	Percent coverage Anthrosols
		gchhws3a	Percent coverage Chernozems
		gclhws3a	Percent coverage Calcisols
		gcmhws3a	Percent coverage Cambisols
		gcrhws3a	Percent coverage Cryosols
		gflhws3a	Percent coverage Fluvisols
		gfrhws3a	Percent coverage Ferralsols
		gglhws3a	Percent coverage Gleysols
		ggyhws3a	Percent coverage Gypsisols
		ghshws3a	Percent coverage Histosols
		gkshws3a	Percent coverage Kastanozems
		glphws3a	Percent coverage Leptosols
		glvhws3a	Percent coverage Luvisols
		glxhws3a	Percent coverage Lixisols
		gnthws3a	Percent coverage Nitisols
		gphhws3a	Percent coverage Phaeozems
		gplhws3a	Percent coverage Planosols
		gpthws3a	Percent coverage Plinthosols
		gpzhws3a	Percent coverage Podzols
	Harmonized World Soil Database WRB groups	grghws3a	Percent coverage Regosols
		gschws3a	Percent coverage Solonchaks
		gsnhws3a	Percent coverage Solonetz
		gsthws3a	Percent coverage Stagnosols
		gumhws3a	Percent coverage Umbrisols
		gvrhws3a	Percent coverage Vertisols
	Land Cover and Land Use	g01esa3a	Post-flooding or irrigated croplands (or aquatic)
		g02esa3a	Rainfed croplands
		g03esa3a	Mosaic cropland (50-70%) / vegetation (grassland/shrubland/forest) (20-50%)
		g04esa3a	Mosaic vegetation (grassland/shrubland/forest) (50-70%) / cropland (20-50%)
		g05esa3a	Closed to open (>15%) broadleaved evergreen or semi-deciduous forest (>5m)
		g06esa3a	Closed (>40%) broadleaved deciduous forest (>5m)
		g07esa3a	Open (15-40%) broadleaved deciduous forest/woodland (>5m)
		g09esa3a	Open (15-40%) needleleaved deciduous or evergreen forest (>5m)
		g10esa3a	Closed to open (>15%) mixed broadleaved and needleleaved forest (>5m)
		g12esa3a	Mosaic grassland (50-70%) / forest or shrubland (20-50%)
		g13esa3a	Closed to open (>15%) herbaceous vegetation (grassland, savannas or lichens/mosses)
		g14esa3a	Closed to open (>15%) (broadleaved or needleleaved, evergreen or deciduous) shrubland (<5m)
		g15esa3a	Sparse (<15%) vegetation
		g16esa3a	Closed to open (>15%) broadleaved forest regularly flooded (semi-permanently or temporarily) - Fresh or brackish water
		g17esa3a	Closed (>40%) broadleaved forest or shrubland permanently flooded - Saline or brackish water
		g18esa3a	Closed to open (>15%) grassland or woody vegetation on regularly flooded or waterlogged soil - Fresh, brackish or saline water
		g19esa3a	Artificial surfaces and associated areas (Urban areas >50%)
		g20esa3a	Bare areas
		g21esa3a	Water bodies
		g22esa3a	Permanent snow and ice
		glcesa3a	Land Cover classes based on the MERIS FR images
		glcjrc3a	Global Land Cover map for the year 2000 (GLC2000)
	Land, vegetation and water masks	cntgad3a	Maps of countries based on GADM version 2
		glwwwf3a	Global Land Water Database classes
		lmbgsh3a	Continental mask (0-1) based on GSHHS
		lmtgsh3a	Land mask based on GSHHS
		smkisr3a	Soil mask derived based on vegetation, land cover and water masks
	MODIS products	etmnts3a	Long-term MODIS-estimated Evapotranspiration (MOD16)
		evmmod3a	Mean value of the monthly MODIS EVI time series data
		evsmod3a	Standard deviation of the monthly MODIS EVI time series data
		g01igb3a	Land cover types for 2001 based on the MODIS IGBP classes
		g02igb3a	Land cover types for 2002 based on the MODIS IGBP classes
		g04igb3a	Land cover types for 2004 based on the MODIS IGBP classes
		g10igb3a	Land cover types for 2010 based on the MODIS IGBP classes
		g11igb3a	Land cover types for 2011 based on the MODIS IGBP classes
		g12igb3a	Land cover types for 2012 based on the MODIS IGBP classes
		l01igb3a	Evergreen needleleaf forest based on the MOD12Q1 product
		l02igb3a	Evergreen broadleaf forest based on the MOD12Q1 product
		l03igb3a	Deciduous needleleaf forest based on the MOD12Q1 product
		l04igb3a	Deciduous broadleaf forest based on the MOD12Q1 product
		l05igb3a	Mixed forests based on the MOD12Q1 product
		l06igb3a	Closed shrublands based on the MOD12Q1 product
		l07igb3a	Open shrublands based on the MOD12Q1 product
		l08igb3a	Woody savannas forest based on the MOD12Q1 product
		l09igb3a	Savannas based on the MOD12Q1 product
		l10igb3a	Grasslands based on the MOD12Q1 product
		l11igb3a	Permanent Wetlands based on the MOD12Q1 product
		l12igb3a	Croplands based on the MOD12Q1 product
		l13igb3a	Urban and built-up based on the MOD12Q1 product
		l14igb3a	Cropland/natural vegetation mosaic based on the MOD12Q1 product
		l15igb3a	Snow and ice based on the MOD12Q1 product
		l16igb3a	Barren or sparsely vegetated based on the MOD12Q1 product
		lasmod3a	Standard deviation of the 8-day MODIS LAI time series data
	Urbanization and Lights at night images	gacgem3a	Global accessibility map
		ln1dms3a	First principal component of the long-term lights at night images
		ln2dms3a	Second principal component of the long-term lights at night images
		lnmdms3a	Mean value of the long-term lights at night images
